# Supplementary material for: An Intelligent Learning System for Unbiased Prediction of Dementia Based on Autoencoder and Adaboost Ensemble Learning
Source: Life (Basel). 2022 Jul 21;12(7):1097. doi: 10.3390/life12071097 (PMC9318926; doi:10.3390/life12071097)
Supplement: Supplementary file 1 [file life-12-01097-s001.zip]

Archive with 1 entries (1 files):
- life-1766426-supplementary.pdf
